# Supplementary material for: A model for brain life history evolution
Source: PLoS Comput Biol. 2017 Mar 9;13(3):e1005380. doi: 10.1371/journal.pcbi.1005380 (PMC5344330; doi:10.1371/journal.pcbi.1005380)
Supplement: S1 Computer code — MATLAB computer code for solutions using GPOPS. (ZIP) [file pcbi.1005380.s002.zip]

Archive with 14 entries (11 files):
- S2ComputerCode/
- S2ComputerCode/.DS_Store
- __MACOSX/
- __MACOSX/S2ComputerCode/
- __MACOSX/S2ComputerCode/._.DS_Store
- S2ComputerCode/guess.mat
- __MACOSX/S2ComputerCode/._guess.mat
- S2ComputerCode/problemSolution.mat
- __MACOSX/S2ComputerCode/._problemSolution.mat
- S2ComputerCode/S2ComputerCode.pdf
- __MACOSX/S2ComputerCode/._S2ComputerCode.pdf
- S2ComputerCode/vline.m
- __MACOSX/S2ComputerCode/._vline.m
- __MACOSX/._S2ComputerCode
